# Supplementary material for: Effects of Glutamine or Glucose Deprivation on Inflammation and Tight Junction Disruption in Yak Rumen Epithelial Cells
Source: Animals (Basel). 2024 Nov 12;14(22):3232. doi: 10.3390/ani14223232 (PMC11591495; doi:10.3390/ani14223232)
Supplement: Supplementary file 1 [file animals-14-03232-s001.zip]

Archive with 1 entries (1 files):
- animals-3254957-supplementary.pdf
